# Supplementary material for: FCHSD2 controls oncogenic ERK1/2 signaling outcome by regulating endocytic trafficking
Source: PLoS Biol. 2020 Jul 17;18(7):e3000778. doi: 10.1371/journal.pbio.3000778 (PMC7390455; doi:10.1371/journal.pbio.3000778)
Supplement: S1 Data — (XLSX) [file pbio.3000778.s001.xlsx]

## Sheet: Fig 1
Fig 1B
	TfnR recycling
	10 min pulse
	siCtrl						siFCHSD2
min	0	2.5	5	10	20	30	0	2.5	5	10	20	30
	86.8048	73.9178	68.7495	43.5726	12.6087	16.8882	104.639	89.0001	70.438	25.3512	18.8442	21.8177
	90.8151	101.195	59.31	35.3142	14.1483	19.8098	106.703	108.656	82.3943	33.8175	30.0018	23.9291
	115.343	77.8935	69.5779	36.2681	21.4459	15.8062	104.278	91.6036	56.5733	28.7897	20.9025	19.636
	107.038	91.4995	62.4007	37.8278	17.0973	13.498	84.38	70.9257	45.2568	27.3296	16.3547	23.5572
Average	100	86.1264	65.0095	38.2457	16.325	16.5005	100	90.0464	63.6656	28.822	21.5258	22.235
SEM	6.72927	6.27668	2.48576	1.84966	1.9444	1.31017	5.23398	7.72142	8.09225	1.80808	2.97437	0.980965
	30 min pulse
	siCtrl						siFCHSD2
min	0	2.5	5	10	20	30	0	2.5	5	10	20	30
	108.584	88.5129	64.4388	41.5958	13.7516	7.76563	105.513	99.9282	72.7478	53.5866	35.1472	25.4436
	100.753	77.9338	63.7113	46.3346	9.47481	8.57245	111.259	104.31	65.9373	39.0398	38.2137	29.9231
	90.6629	107.497	69.781	44.3642	10.4535	9.39242	83.2281	107.179	89.3655	53.0277	22.3548	33.2631
Average	100	91.3147	65.977	44.0982	11.2266	8.57683	100	103.806	76.0169	48.5514	31.9052	29.5433
SEM	5.18712	8.6485	1.91355	1.37442	1.29372	0.46962	8.54843	2.10839	6.95787	4.75852	4.85656	2.26525
Fig 1C
	EGFR recycling
	10 min pulse
	siCtrl						siFCHSD2
min	0	2.5	5	10	20	30	0	2.5	5	10	20	30
	114.244	89.2095	73.736	61.8288	39.372	32.4877	113.544	96.0814	105.544	88.5071	62.84	51.3103
	91.21	89.9124	82.5881	74.9918	40.8992	19.8061	96.1503	110.988	116.039	80.8992	49.3864	51.3839
	103.656	95.9989	84.3794	62.6647	43.233	34.3856	109.257	102.768	72.291	82.2408	63.5328	51.0453
	90.8899	86.2422	87.3093	73.7553	41.7033	32.8906	81.0489	79.3812	61.4833	47.549	49.8251	39.7298
Average	100	90.3408	82.0032	68.3101	41.3019	29.8925	100	97.3047	88.8394	74.799	56.3961	48.3673
SEM	5.6014	2.04687	2.92245	3.51394	0.805049	3.38682	7.32058	6.70721	13.0418	9.23339	3.92396	2.88008
	30 min pulse
	siCtrl						siFCHSD2
min	0	2.5	5	10	20	30	0	2.5	5	10	20	30
	89.1167	88.2754	79.0122	56.214	19.4839	20.2242	98.0575	112.297	95.9919	78.9289	64.8653	61.0932
	101.885	90.2965	81.4426	70.7641	42.7384	11.9289	119.093	88.6464	92.8121	86.8948	50.4402	53.6043
	107.029	96.7962	72.8762	70.5675	37.859	26.5855	75.4465	82.9872	86.4689	67.4132	54.2097	45.9555
Average	99.3436	91.7894	77.777	65.8485	33.3604	19.5795	97.5322	94.6436	91.7576	77.7456	56.505	53.551
SEM	5.32468	2.57052	2.54887	4.81763	7.07981	4.24326	12.6023	8.97671	2.79916	5.65491	4.31942	4.36996
Fig 1E
	Colocalization of pEGFR with LAMP1 (%)
	EGF pulse
	siCtrl			siFCHSD2
min	0	10	30	0	10	30
	7.7271	20.3175	39.485	16.9918	61.2088	41.0245
	2.3104	13.676	14.8229	15.8153	18.0811	61.265
	1.66186	30.1891	17.9554	21.4305	16.967	54.6582
	11.6514	32.175	28.171	12.1335	17.2803	39.2662
	7.11674	28.7597	36.9828	14.5315	27.6411	46.354
	10.7122	24.9534	34.3186	10.2216	21.6479	43.9952
	4.93749	34.5115	28.3793	6.44906	20.0553	32.9111
	5.48475	30.3799	19.397	4.76542	41.2265	26.1563
		27.9395	32.9701	14.2382	29.5838	34.426
				27.4836
Average	6.45024	26.9891	28.0536	14.406	28.188	42.2285
SEM	1.2718	2.15751	2.94842	2.12919	4.8856	3.63865
Fig 1G
	Normalized EGFR
	EGF pulse
	siCtrl						siFCHSD2
h	0	0.5	1	2	4	6	0	0.5	1	2	4	6
	82.471	82.7622	73.5105	71.1994	73.6151	69.8014	109.033	72.2325	65.5417	48.5326	43.201	42.1108
	106.621	101.106	96.4553	55.1077	54.9712	43.5959	93.9753	62.0961	56.1202	51.3252	55.3491	41.0034
	110.908	88.8741	77.5595	81.9353	62.2044	56.0883	96.9921	58.7514	51.5256	51.614	45.0815	36.9149
Average	100	90.9142	82.5084	69.4141	63.5969	56.4952	100	64.36	57.7291	50.4906	47.8772	40.0097
SEM	8.85141	5.39284	7.07073	7.79576	5.42688	7.56761	4.59954	4.05295	4.12531	0.982541	3.77517	1.58009

## Sheet: Fig 2
Fig 2A
	Colocalization of MET with EEA1 (%)							Colocalization of MET with Rab11 (%)							Colocalization of MET with LAMP1 (%)
	HGF pulse							HGF pulse							HGF pulse
	siCtrl			siFCHSD2				siCtrl			siFCHSD2				siCtrl			siFCHSD2
min	0	10	30	0	10	30		0	10	30	0	10	30		0	10	30	0	10	30
	2.66268	28.816	11.5927	1.78987	23.4859	24.8243		6.48795	9.10518	31.0468	3.95132	6.98966	13.4534		4.87999	5.51262	30.1497	4.20935	26.652	33.9338
	5.68174	28.5339	14.3013	5.83542	27.322	26.4839		9.6803	17.1573	17.9243	4.5696	5.79795	16.0594		7.18894	7.62245	19.857	18.314	11.7282	30.5071
	8.09645	36.4981	14.8778	5.34594	20.022	28.686		9.41484	15.0313	36.2159	5.77926	7.74978	23.386		8.46627	8.38665	22.7812	23.7167	17.8562	27.7796
	1.80014	30.7221	13.9376	4.53651	17.0091	36.5507		8.45981	19.25	38.6232	6.72247	3.02849	14.5386		3.75776	6.41676	23.5845	18.6061	17.5063	35.8527
	4.70998	25.0765	13.2466	1.33166	29.5098	35.8885		10.6743	21.2272	25.5247	2.53102	4.58672	21.587		3.59591	5.30776	23.756	10.1567	26.5462	48.0265
	2.38038	29.9034	13.425	7.0567	29.2818	52.1047		10.743	15.1618	29.3103	5.2075	13.7987	7.12525		4.37513	11.0729	20.7278	17.8543	18.3765	35.2457
	3.62083	15.7034	12.6476	5.68763	20.45	35.6844		12.6202	10.5598	35.6153	3.18054	7.36654	20.3879		5.8135	8.26361	26.0628	13.0836	19.2348	38.091
	2.34537	13.219	15.151	2.00701	15.4796	22.5114		19.7157	9.57778	23.0974	6.40928	12.9799	22.5717		6.08122	13.8727	22.7974	8.3033	9.32558	22.9307
		20.633	14.1392	2.85356	25.3913	28.4524		6.38662	14.2857	40.5533	9.26228	12.8125	19.7251			7.11365	15.8621	11.8027	22.2515	30.6699
		24.4231	11.7038	4.07842	18.3315	38.8976		3.17956	18.1562	37.0742	2.28124	13.839	12.5822			14.5637	21.706	11.6062	26.1849	34.6316
					13.0098	37.5169		14.0696					10.7409						11.5554	28.6785
					15.7125	47.9041		3.98924					15.9712						9.54929	29.8789
Average	3.9122	25.3529	13.5023	4.05227	21.2505	34.6254		9.61843	14.9512	31.4985	4.98945	8.89492	16.5107		5.51984	8.81328	22.7284	13.7653	18.0639	33.0188
SEM	0.7581	2.25936	0.387688	0.622982	1.63361	2.60734		1.31408	1.31586	2.35362	0.681927	1.29258	1.47114		0.603486	1.04077	1.19457	1.83492	1.87159	1.81978
Fig 2C
	Normalized MET
	HGF pulse
	siCtrl						siFCHSD2
h	0	0.5	1	2	4	6	0	0.5	1	2	4	6
	87.1159	103.999	96.1107	70.0601	56.8039	35.984	92.0977	90.0721	67.4233	51.7119	31.6423	16.7998
	99.5089	97.2331	83.0326	81.3342	56.9123	40.9384	93.811	94.5766	67.4042	57.241	30.3548	13.3212
	113.375	117.728	101.824	75.4719	52.3929	41.3971	114.091	117.358	92.0922	62.8097	37.8384	19.6241
Average	100	106.32	93.6559	75.6221	55.3697	39.4398	100	100.669	75.6399	57.2542	33.2785	16.5817
SEM	7.58439	6.02926	5.56185	3.25544	1.48873	1.73299	7.06299	8.44509	8.22614	3.20368	2.31004	1.82275

## Sheet: Fig 3
Fig 3A
	EGFR mRNA		MET mRNA
	siCtrl	siFCHSD2	siCtrl	siFCHSD2
	1.03224	1.39517	1.35734	2.6309
	0.968764	1.26948	1.30475	2.89298
	0.961108	1.4405	0.53063	2.71614
	1.04047	1.44008	0.526599	1.39142
	0.976112	1.57445	1.38586	1.38949
Average	0.995739	1.42394	1.02104	2.20418
SEM	0.0168007	0.0489255	0.201451	0.334883
Fig 3C
	Normalized EGFR							Normalized MET							Normalized EGFR							Normalized MET
	Afatinib (µM)							Afatinib (µM)							Crizotinib (µM)							Crizotinib (µM)
	siCtrl			siFCHSD2				siCtrl			siFCHSD2				siCtrl			siFCHSD2				siCtrl			siFCHSD2
	0	0.05	0.5	0	0.05	0.5		0	0.05	0.5	0	0.05	0.5		0	1	10	0	1	10		0	1	10	0	1	10
	1.20139	1.0203	1.17686	1.76767	1.79221	2.43779		0.938375	0.924026	1.04849	2.05754	2.35823	3.59415		1.19929	1.00782	1.05423	1.56899	1.45538	1.36997		1.19931	0.970188	0.855232	2.06062	2.00382	2.34423
	0.803057	1.0764	0.976246	1.42161	1.85793	1.8206		1.09596	1.09272	0.966157	2.51673	2.43083	3.17872		1.06307	0.953919	0.959165	1.40666	1.23401	1.31039		0.826855	0.799221	0.917344	1.77204	2.08659	2.08177
	0.995551	0.903304	0.846892	1.79571	1.58222	1.62592		0.965665	0.983256	0.985355	2.66059	2.32406	2.81125		0.737634	1.03826	0.986604	1.35825	1.62819	1.30393		0.973833	1.23059	1.22742	2.14226	3.16713	2.51357
Average	1	1	1	1.66166	1.74412	1.96143		1	1	1	2.41162	2.37104	3.1947		1	1	1	1.44463	1.43919	1.32809		1	1	1	1.99164	2.41918	2.31319
SEM	0.115011	0.0509883	0.0959914	0.1203	0.0831427	0.244718		0.0486224	0.0494115	0.0248694	0.181847	0.0314786	0.226144		0.13695	0.0246589	0.028249	0.0637296	0.114077	0.0210209		0.108312	0.125415	0.115117	0.112298	0.374739	0.125613
Fig 3E
	HGF mRNA		c-Fos mRNA
	siCtrl	siFCHSD2	siCtrl	siFCHSD2
	0.536011	0.833161	0.985435	1.34646
	0.650821	0.85599	0.987487	1.32149
	1.13787	0.721798	0.772086	0.930557
	1.09606	1.24459	0.780696	0.972093
	1.4116	0.793701	1.29669	0.823115
Average	0.966473	0.889847	0.964479	1.07874
SEM	0.162672	0.0915654	0.0954263	0.107069

## Sheet: Fig 4
Fig 4B
	p-Akt/Akt		p-ERK/ERK		p-c-Jun/c-Jun
	siCtrl	siFCHSD2	siCtrl	siFCHSD2	siCtrl	siFCHSD2
	1.18054	1.00028	1.69732	2.67856	0.44528	0.260701
	0.974416	1.09719	1.68364	2.19342	0.432169	0.326233
	1.16786	1.64499	0.697158	1.43062	0.466045	0.534598
	1.0386	1.89349	0.688196	1.49566	0.50427	0.436655
	0.833357	0.653977	0.560727	1.76193	2.1726	2.24487
	0.805227	0.667365	0.672963	2.55717	1.97963	2.71743
Average	1	1.15955	1	2.01956	1	1.08675
SEM	0.0654787	0.208281	0.219276	0.219182	0.341354	0.446789
Fig 4C
	Normalized c-Jun			c-Jun mRNA
	siCtrl	siFCHSD2		siCtrl	siFCHSD2
	0.745317	2.28683		1.38671	1.97269
	0.6566	1.76684		1.04295	1.99885
	0.872002	1.94249		1.05458	1.55312
	0.778837	1.99161		0.663729	1.7522
	1.38294	2.24884		0.690478	1.10739
	1.56431	2.04085
Average	1	2.04624		0.967689	1.67685
SEM	0.154182	0.0797443		0.133797	0.163779
Fig 4E
	p-ERK/ERK					p-ETS1/ETS1
	Nuclear		Cytoplasmic			Nuclear
	siCtrl	siFCHSD2	siCtrl	siFCHSD2		siCtrl	siFCHSD2
	1.09058	1.82556	0.958025	0.958701		1.43549	2.1418
	0.980134	1.84088	1.04364	1.11344		0.550038	2.37116
	0.929285	2.63578	0.998338	1.26815		1.01448	1.82446
Average	1	2.10074	1	1.11343		1	2.11247
SEM	0.0476101	0.267556	0.0247281	0.0893316		0.255709	0.158499
Fig 4G
	HCC4017
	Normalized EGFR							Normalized MET
	siCtrl			siFCHSD2				siCtrl			siFCHSD2
	Ctrl	SCH772984	GSK1120212	Ctrl	SCH772984	GSK1120212		Ctrl	SCH772984	GSK1120212	Ctrl	SCH772984	GSK1120212
	0.55573	0.47797	0.198597	1.81817	0.628246	0.15371		0.528382	0.443282	0.180171	1.70346	0.588804	0.143228
	1.31547	1.36163	0.424238	2.13802	1.36566	0.393592		1.26202	1.27341	0.388458	1.97721	1.25423	0.363833
	1.1288	0.908354	0.623562	1.74681	1.38141	0.795018		1.20959	1.23178	0.370212	1.9878	1.21311	0.343227
Average	1	0.915985	0.415466	1.901	1.1251	0.44744		1	0.982826	0.312947	1.88949	1.01872	0.283429
SEM	0.228577	0.25512	0.122755	0.120286	0.24847	0.187077		0.236294	0.27004	0.0665966	0.0930667	0.215283	0.0703525
	H1975
	Normalized EGFR							Normalized MET
	siCtrl			siFCHSD2				siCtrl			siFCHSD2
	Ctrl	SCH772984	GSK1120212	Ctrl	SCH772984	GSK1120212		Ctrl	SCH772984	GSK1120212	Ctrl	SCH772984	GSK1120212
	1.15346	0.48603	0.279379	2.2836	0.505475	0.295191		1.04851	0.70319	0.19786	1.73796	0.574205	0.14881
	0.926834	0.235263	0.228295	1.43469	0.321488	0.192316		0.964725	0.374831	0.21525	1.22755	0.687402	0.249866
	0.919705	0.346438	0.429588	1.75156	0.504437	0.380879		0.986765	0.354736	0.206092	1.47867	0.615236	0.322366
Average	1	0.35591	0.312421	1.82328	0.4438	0.289462		1	0.477586	0.206401	1.48139	0.625614	0.240347
SEM	0.0767577	0.0725449	0.0604115	0.247671	0.0611567	0.0545089		0.0250756	0.112951	0.00502251	0.14735	0.0330868	0.0503269

## Sheet: Fig 5
Fig 5A
	TfnR recycling
	30 min pulse
	siCtrl						siRab7						siFCHSD2						siFCHSD2+siRab7
min	0	2.5	5	10	20	30	0	2.5	5	10	20	30	0	2.5	5	10	20	30	0	2.5	5	10	20	30
	103.033	82.9195	59.1063	18.5568	9.51872	8.51854	95.0388	62.0315	30.4108	12.9009	8.49494	8.43483	82.9088	89.3392	65.8289	29.9593	24.3328	22.5469	103.47	65.5587	24.9363	13.2268	8.37501	6.91071
	84.9996	87.3385	62.3117	17.392	8.83679	8.4042	112.174	61.8691	29.2068	13.1678	9.89072	16.6029	115.376	98.1449	81.067	39.8035	20.6522	21.6678	90.1348	59.3805	31.741	10.9922	8.15606	6.89435
	118.126	74.0637	54.8112	22.1549	8.54095	8.54762	97.3206	71.8275	31.556	13.331	10.4621	11.8763	110.263	98.4298	51.9294	28.7828	20.9691	24.6126	109.303	68.911	25.5332	13.9456	8.99911	6.03255
Average	102.053	81.4406	58.7431	19.3679	8.96549	8.49012	101.511	65.2427	30.3912	13.1332	9.61593	12.3047	102.849	95.3046	66.2751	32.8485	21.9847	22.9424	100.969	64.6167	27.4035	12.7215	8.51006	6.61254
SEM	9.57519	3.9028	2.1728	1.4335	0.289498	0.0437718	5.37183	3.29273	0.678238	0.125341	0.584264	2.36764	10.079	2.98386	8.41427	3.49403	1.17761	0.872781	5.67289	2.79124	2.1756	0.889221	0.252563	0.29003
	EGFR recycling
	30 min pulse
	siCtrl						siRab7						siFCHSD2						siFCHSD2+siRab7
min	0	2.5	5	10	20	30	0	2.5	5	10	20	30	0	2.5	5	10	20	30	0	2.5	5	10	20	30
	117.001	95.3987	83.5074	71.5159	37.9014	26.6356	93.8821	72.1453	60.5243	38.4032	23.8381	15.5338	110.766	126.292	123.607	87.5867	68.6402	57.278	99.5421	75.3567	61.3648	46.7718	34.2756	31.6831
	101.437	101.076	98.1321	69.4485	47.7776	43.473	92.3381	71.6817	72.4333	61.564	33.1423	25.7839	111.269	98.8131	106.129	88.5611	61.3204	50.1435	113.216	74.7982	66.2877	58.4786	31.2289	23.6305
	89.7041	103.89	86.0737	53.1504	49.6121	41.5757	113.78	75.1508	70.0237	54.5173	30.5554	30.0217	87.6654	85.747	78.7879	84.5081	56.0869	53.4502	82.3929	68.7035	62.2018	61.3222	26.7987	17.4752
Average	102.714	100.121	89.2377	64.7049	45.0971	37.2281	100	72.9926	67.6604	51.4948	29.1786	23.7798	103.233	103.617	102.841	86.8853	62.0158	53.6239	98.3836	72.9528	63.2848	55.5242	30.7677	24.263
SEM	7.90574	2.49718	4.50847	5.80801	3.63657	5.3245	6.90433	1.08737	3.63523	6.85462	2.77269	4.30067	7.78532	11.9483	13.0422	1.22142	3.64045	2.06137	8.91661	2.13074	1.5208	4.45251	2.17066	4.11364
Fig 5B
	Normalized EGFR					Normalized MET
	siCtrl	siRab7A	siFCHSD2	siFCHSD2+siRab7A		siCtrl	siRab7A	siFCHSD2	siFCHSD2+siRab7A
	1.34858	1.1669	1.71864	0.987276		1.13043	0.683058	2.30069	0.777748
	0.677077	0.717519	1.71916	0.869947		1.07214	1.26882	2.38215	1.61691
	0.974347	0.61911	2.55441	0.845696		0.797422	1.20697	3.59475	1.44716
Average	1	0.834509	1.99741	0.900973		1	1.05295	2.7592	1.28061
SEM	0.194269	0.168605	0.278504	0.0437155		0.102677	0.185805	0.418438	0.256159
Fig 5C
	Rab7·GTP/Rab7
	siCtrl	siFCHSD2
	1.26368	1.51125
	1.02365	1.68507
	0.71267	1.37466
Average	1	1.52366
SEM	0.159501	0.0898205

## Sheet: Fig 6
Fig 6B
	Lung adenocarcinoma
	FCHSD2 H-score
Grade	I	II	III
	22.1585	12.569	7.33951
	48.5256	24.4502	9.7022
	33.7137	28.893	12.1671
	29.4893	25.596	11.9329
	30.6571	19.2195	22.9677
	19.0614	41.539	14.2425
	30.5377	24.6723	12.0636
	38.4627	20.559	13.7267
	91.7575	22.9606	14.0403
	103.419	20.0661	13.933
	125.742	22.8475	23.88
	72.3607	16.7761	8.35929
	110.875	36.7322	13.043
	96.4889	13.6546	13.9371
	89.4196	14.5964	12.9032
	140.569	22.0986	14.9889
		18.153	20.2221
		21.5814	13.9023
		15.5675	9.95885
		25.3053	14.669
		18.5374	16.7596
		14.8573	18.7331
		20.0421	12.6799
		18.6007	25.3375
		26.917	10.0871
		10.2446	15.214
		35.9585	22.4115
		9.94121
		10.1483
		27.2886
		11.3511
		16.7932
		17.4372
		16.5728
		23.8747
		27.2369
		18.5007
		17.5114
		7.79502
		23.9065
Average	67.7023	20.5338	14.7853
SEM	10.1551	1.16536	0.904245

## Sheet: S1 Fig
S1 Fig
	HCC4017
	TfnR recycling
	30 min pulse
	siCtrl						siCtrl+SCH772984						siFCHSD2						siFCHSD2+SCH772984
min	0	2.5	5	10	20	30	0	2.5	5	10	20	30	0	2.5	5	10	20	30	0	2.5	5	10	20	30
	98.6844	79.8224	67.3971	49.4731	31.0766	20.6286	106.24	65.4662	65.6427	35.4883	21.6305	12.0244	100	92.945	83.6317	65.9126	55.0607	47.5108	102.606	78.9265	64.3703	52.2412	23.4492	17.3853
	101.316	68.7236	63.4911	58.0586	31.779	25.2443	93.76	69.6586	65.5413	43.9382	20.1666	15.4396	97.4778	85.0115	75.3742	65.4243	64.0882	50.9067	94.9524	92.6529	68.7477	42.8338	26.3289	15.8452
	100	80.6306	69.8635	64.1916	33.5118	22.7724	99.9807	75.2885	61.6982	38.4634	24.5989	14.8818	102.522	90.7944	78.637	62.6083	55.0607	29.0242	105.048	77.0639	73.3078	43.8188	25.688	19.0057
Average	100	76.3922	66.9172	57.2411	32.1225	22.8817	99.9936	70.1378	64.2941	39.2966	22.132	14.1153	100	89.5836	79.2143	64.6484	58.0699	42.4806	100.869	82.8811	68.8086	46.2979	25.1553	17.4121
SEM	0.759571	3.84138	1.85515	4.26847	0.72365	1.33355	3.60271	2.84555	1.29826	2.47463	1.30386	1.05777	1.45621	2.36884	2.40116	1.02974	3.00917	6.79924	3.04099	4.91539	2.58021	2.98521	0.872918	0.912473
	ARPE-19
	TfnR recycling
	30 min pulse
	siCtrl						siCtrl+SCH772984						siFCHSD2						siFCHSD2+SCH772984
min	0	2.5	5	10	20	30	0	2.5	5	10	20	30	0	2.5	5	10	20	30	0	2.5	5	10	20	30
	108.877	72.94	35.471	19.07	11.7439	9.51346	83.6771	52.3398	35.334	15.5243	10.8405	9.02695	100.297	84.3642	70.8468	41.0081	23.2037	22.048	105.109	85.2647	35.4396	25.571	13.7372	9.75838
	91.1232	73.4329	41.2151	27.4236	13.6907	12.4577	116.323	73.253	36.1746	21.849	10.4949	7.87581	99.7032	85.935	66.1593	36.561	21.9737	19.5732	94.8908	61.9639	50.0112	27.4179	20.5151	17.7625
	115.819	74.7165	53.7644	31.9239	16.5127	15.0901	100.775	71.7206	34.8984	19.1307	10.1015	7.90595	106.107	90.4573	60.8145	32.5605	22.4138	19.6027	99.4856	70.4232	46.4138	31.746	22.9361	24.5525
	84.1806	82.636	61.2822	33.5335	23.6707	16.7178	99.2247	52.5109	35.2225	20.761	10.8189	6.98858	93.8926	81.5307	57.3003	40.8738	25.9233	21.9551	100.514	74.9	43.5099	27.4332	21.075	12.9566
Average	100	75.9314	47.9332	27.9877	16.4045	13.4448	100	62.4561	35.4073	19.3163	10.5639	7.94932	100	85.5718	63.7802	37.7508	23.3786	20.7948	100	73.1379	43.8436	28.042	19.5659	16.2575
SEM	7.40553	2.26603	5.86399	3.24155	2.61239	1.57717	6.67131	5.79979	0.271909	1.38189	0.173225	0.417492	2.49628	1.86611	2.97743	2.01491	0.88557	0.697016	2.09637	4.85106	3.10086	1.30975	2.01061	3.21722

## Sheet: S2 Fig
S2B Fig
	EGFR recycling
	10 min pulse
	siCtrl						siFCHSD2
min	0	2.5	5	10	20	30	0	2.5	5	10	20	30
	92.1415	79.0553	72.0619	45.8881	32.7839	23.7166	112.001	103.86	101.848	68.7874	49.4102	34.5757
	104.434	75.5451	73.4126	52.1765	34.725	22.4601	116.455	111.916	102.705	81.433	53.6682	35.6419
	103.424	82.8524	74.9662	50.3943	39.8204	26.3708	71.5434	90.0479	97.1995	78.0399	56.9312	32.581
Average	100	79.1509	73.4802	49.4863	35.7765	24.1825	100	101.941	100.584	76.0867	53.3365	34.2662
SEM	3.94008	2.10999	0.839076	1.8712	2.09819	1.15271	14.2863	6.38524	1.7103	3.77884	2.17742	0.897035
	30 min pulse
	siCtrl						siFCHSD2
min	0	2.5	5	10	20	30	0	2.5	5	10	20	30
	90.0853	86.2781	75.3262	48.3257	34.7912	22.3053	119.762	135.242	118.428	100.852	47.3882	34.4684
	101.211	99.1543	82.2338	71.1132	36.3199	23.897	107.888	117.514	104.8	83.8065	55.6674	29.7718
	108.704	93.0629	89.2733	71.773	40.3362	22.4858	72.3503	85.9434	66.1716	46.0091	53.4637	32.7191
Average	100	92.8318	82.2777	63.7373	37.1491	22.896	100	112.9	96.4664	76.8892	52.1731	32.3198
SEM	5.40873	3.71885	4.02624	7.70814	1.65352	0.503198	14.2434	14.4171	15.6499	16.2052	2.47556	1.37041
S2D Fig
	Colocalization of pEGFR with LAMP1 (%)
	EGF pulse
	siCtrl			siFCHSD2
min	0	10	30	0	10	30
	5.75874	14.5902	11.3053	11.6034	16.5214	20.683
	7.34817	4.86728	13.6796	16.5692	11.3256	20.8818
	8.07987	15.1939	9.58455	10.3818	15.7443	10.439
	4.30666	5.99377	6.13448	29.5794	27.3997	31.1826
	5.20556	9.818	17.0845	16.0163	10.4179	18.0828
	8.29561	13.5378	15.0873	15.9629	21.5295	9.87189
	14.6532	9.14729	8.62358	31.0581	33.5851	29.4222
	9.60171	10.0421	13.4267	9.3587	11.1255
		8.20839	7.85004
		3.54066
Average	7.90619	9.49394	11.4195	17.5662	18.4561	20.0805
SEM	1.1476	1.27406	1.2165	2.94851	2.98393	3.13466
